# Supplementary material for: First record of the spider genus Hellamalthonica Bosmans, 2023 (Araneae, Agelenidae) from Turkiye, with the description of a new species
Source: Biodivers Data J. 2025 Jul 16;13:e157512. doi: 10.3897/BDJ.13.e157512 (PMC12287720; doi:10.3897/BDJ.13.e157512)
Supplement: XML Treatment for Hellamalthonica kazdagensis [file BDJ.13.e157512-treatment1.xml]

<!DOCTYPE tp:taxon-treatment
  PUBLIC "-//TaxonX//DTD Taxonomic Treatment Publishing DTD v0 20100105//EN" "tax-treatment-NSO.dtd">
<tp:taxon-treatment xmlns:tp="http://www.plazi.org/taxpub"><tp:treatment-meta><mixed-citation publication-type="journal"><person-group><name><surname>Gündüz</surname><given-names>Gökhan</given-names></name><name><surname>Kaya</surname><given-names>Rahşen S.</given-names></name></person-group><article-title>First record of the spider genus <italic><tp:taxon-name><tp:taxon-name-part taxon-name-part-type="genus" reg="Hellamalthonica">Hellamalthonica</tp:taxon-name-part></tp:taxon-name></italic> Bosmans, 2023 (<tp:taxon-name><tp:taxon-name-part taxon-name-part-type="order">Araneae</tp:taxon-name-part></tp:taxon-name>, <tp:taxon-name><tp:taxon-name-part taxon-name-part-type="family">Agelenidae</tp:taxon-name-part></tp:taxon-name>) from Turkiye, with the description of a new species</article-title><source>Biodivers Data J</source><day>16</day><month>07</month><year>2025</year><volume>13</volume><pub-id pub-id-type="doi">10.3897/BDJ.13.e157512</pub-id></mixed-citation></tp:treatment-meta><tp:nomenclature><tp:taxon-name>
            <object-id xmlns:xlink="http://www.w3.org/1999/xlink" content-type="arpha" xlink:type="simple">C23EA08A-9B7E-5E3A-A575-DC4CCCBCC0FC</object-id>
            <tp:taxon-name-part taxon-name-part-type="genus">Hellamalthonica</tp:taxon-name-part>
            <tp:taxon-name-part taxon-name-part-type="species">kazdagensis</tp:taxon-name-part>
            <object-id xmlns:xlink="http://www.w3.org/1999/xlink" content-type="zoobank" xlink:type="simple" object-id-type="ZooBank">85C8335C-B146-4E2C-8BEC-BCAC2A2D77A6</object-id>
          </tp:taxon-name><tp:taxon-authority>Gündüz &amp; Kaya</tp:taxon-authority><tp:taxon-status xmlns:xlink="http://www.w3.org/1999/xlink" xlink:type="simple">sp. nov.</tp:taxon-status></tp:nomenclature><tp:treatment-sec sec-type="materials"><title>Materials</title><list list-type="alpha-lower" list-content="occurrences"><list-item><p><bold>Type status:</bold> <named-content xmlns:xlink="http://www.w3.org/1999/xlink" content-type="dwc:typeStatus" xlink:type="simple">Holotype</named-content>. <bold>Occurrence:</bold> catalogNumber: <named-content xmlns:xlink="http://www.w3.org/1999/xlink" content-type="dwc:catalogNumber" xlink:type="simple">G5</named-content>; recordNumber: <named-content xmlns:xlink="http://www.w3.org/1999/xlink" content-type="dwc:recordNumber" xlink:type="simple">Hellkazd2025_1</named-content>; individualCount: <named-content xmlns:xlink="http://www.w3.org/1999/xlink" content-type="dwc:individualCount" xlink:type="simple">1</named-content>; sex: <named-content xmlns:xlink="http://www.w3.org/1999/xlink" content-type="dwc:sex" xlink:type="simple">male</named-content>; lifeStage: <named-content xmlns:xlink="http://www.w3.org/1999/xlink" content-type="dwc:lifeStage" xlink:type="simple">adult</named-content>; preparations: <named-content xmlns:xlink="http://www.w3.org/1999/xlink" content-type="dwc:preparations" xlink:type="simple">70% Ethanol Solution</named-content>; occurrenceID: <named-content xmlns:xlink="http://www.w3.org/1999/xlink" content-type="dwc:occurrenceID" xlink:type="simple">0D75A6E9-6420-54B0-B152-410F75DBFB5C</named-content>; <bold>Taxon:</bold> scientificName: <named-content xmlns:xlink="http://www.w3.org/1999/xlink" content-type="dwc:scientificName" xlink:type="simple"><italic><tp:taxon-name><tp:taxon-name-part taxon-name-part-type="genus" reg="Hellamalthonica">Hellamalthonica</tp:taxon-name-part><tp:taxon-name-part taxon-name-part-type="species" reg="kazdagensis">kazdagensis</tp:taxon-name-part></tp:taxon-name></italic></named-content>; <bold>Location:</bold> country: <named-content xmlns:xlink="http://www.w3.org/1999/xlink" content-type="dwc:country" xlink:type="simple">Turkiye</named-content>; stateProvince: <named-content xmlns:xlink="http://www.w3.org/1999/xlink" content-type="dwc:stateProvince" xlink:type="simple">Balıkesir</named-content>; locality: <named-content xmlns:xlink="http://www.w3.org/1999/xlink" content-type="dwc:locality" xlink:type="simple">Ayazma District, Mount Kaz Dağı</named-content>; verbatimElevation: <named-content xmlns:xlink="http://www.w3.org/1999/xlink" content-type="dwc:verbatimElevation" xlink:type="simple">491 m</named-content>; verbatimLatitude: <named-content xmlns:xlink="http://www.w3.org/1999/xlink" content-type="dwc:verbatimLatitude" xlink:type="simple">39°44'46"N</named-content>; verbatimLongitude: <named-content xmlns:xlink="http://www.w3.org/1999/xlink" content-type="dwc:verbatimLongitude" xlink:type="simple">26°50'27"E</named-content>; georeferenceProtocol: <named-content xmlns:xlink="http://www.w3.org/1999/xlink" content-type="dwc:georeferenceProtocol" xlink:type="simple">GPS</named-content>; <bold>Identification:</bold> identifiedBy: <named-content xmlns:xlink="http://www.w3.org/1999/xlink" content-type="dwc:identifiedBy" xlink:type="simple">Gökhan Gündüz, Rahşen S. Kaya</named-content>; <bold>Event:</bold> samplingProtocol: <named-content xmlns:xlink="http://www.w3.org/1999/xlink" content-type="dwc:samplingProtocol" xlink:type="simple">Pitfall Trap</named-content>; eventDate: <named-content xmlns:xlink="http://www.w3.org/1999/xlink" content-type="dwc:eventDate" xlink:type="simple">07.10.2016-25.07.2017</named-content>; <bold>Record Level:</bold> language: <named-content xmlns:xlink="http://www.w3.org/1999/xlink" content-type="dwc:language" xlink:type="simple">en</named-content>; institutionID: <named-content xmlns:xlink="http://www.w3.org/1999/xlink" content-type="dwc:institutionID" xlink:type="simple">ZMUU</named-content></p></list-item><list-item><p><bold>Type status:</bold> <named-content xmlns:xlink="http://www.w3.org/1999/xlink" content-type="dwc:typeStatus" xlink:type="simple">Paratype</named-content>. <bold>Occurrence:</bold> catalogNumber: <named-content xmlns:xlink="http://www.w3.org/1999/xlink" content-type="dwc:catalogNumber" xlink:type="simple">G6</named-content>; recordNumber: <named-content xmlns:xlink="http://www.w3.org/1999/xlink" content-type="dwc:recordNumber" xlink:type="simple">Hellkazd2025_2</named-content>; individualCount: <named-content xmlns:xlink="http://www.w3.org/1999/xlink" content-type="dwc:individualCount" xlink:type="simple">1</named-content>; sex: <named-content xmlns:xlink="http://www.w3.org/1999/xlink" content-type="dwc:sex" xlink:type="simple">female</named-content>; lifeStage: <named-content xmlns:xlink="http://www.w3.org/1999/xlink" content-type="dwc:lifeStage" xlink:type="simple">adult</named-content>; preparations: <named-content xmlns:xlink="http://www.w3.org/1999/xlink" content-type="dwc:preparations" xlink:type="simple">70% Ethanol Solution</named-content>; occurrenceID: <named-content xmlns:xlink="http://www.w3.org/1999/xlink" content-type="dwc:occurrenceID" xlink:type="simple">A3854B12-DED5-5AB2-AAC0-20F6C8EDA506</named-content>; <bold>Taxon:</bold> scientificName: <named-content xmlns:xlink="http://www.w3.org/1999/xlink" content-type="dwc:scientificName" xlink:type="simple"><italic><tp:taxon-name><tp:taxon-name-part taxon-name-part-type="genus" reg="Hellamalthonica">Hellamalthonica</tp:taxon-name-part><tp:taxon-name-part taxon-name-part-type="species" reg="kazdagensis">kazdagensis</tp:taxon-name-part></tp:taxon-name></italic></named-content>; <bold>Location:</bold> country: <named-content xmlns:xlink="http://www.w3.org/1999/xlink" content-type="dwc:country" xlink:type="simple">Turkiye</named-content>; stateProvince: <named-content xmlns:xlink="http://www.w3.org/1999/xlink" content-type="dwc:stateProvince" xlink:type="simple">Balıkesir</named-content>; locality: <named-content xmlns:xlink="http://www.w3.org/1999/xlink" content-type="dwc:locality" xlink:type="simple">Ayazma District, Mount Kaz Dağı</named-content>; verbatimElevation: <named-content xmlns:xlink="http://www.w3.org/1999/xlink" content-type="dwc:verbatimElevation" xlink:type="simple">491 m</named-content>; verbatimLatitude: <named-content xmlns:xlink="http://www.w3.org/1999/xlink" content-type="dwc:verbatimLatitude" xlink:type="simple">39°44'46"N</named-content>; verbatimLongitude: <named-content xmlns:xlink="http://www.w3.org/1999/xlink" content-type="dwc:verbatimLongitude" xlink:type="simple">26°50'27"E</named-content>; georeferenceProtocol: <named-content xmlns:xlink="http://www.w3.org/1999/xlink" content-type="dwc:georeferenceProtocol" xlink:type="simple">GPS</named-content>; <bold>Identification:</bold> identifiedBy: <named-content xmlns:xlink="http://www.w3.org/1999/xlink" content-type="dwc:identifiedBy" xlink:type="simple">Gökhan Gündüz, Rahşen S. Kaya</named-content>; <bold>Event:</bold> samplingProtocol: <named-content xmlns:xlink="http://www.w3.org/1999/xlink" content-type="dwc:samplingProtocol" xlink:type="simple">Pitfall Trap</named-content>; eventDate: <named-content xmlns:xlink="http://www.w3.org/1999/xlink" content-type="dwc:eventDate" xlink:type="simple">07.10.2016-25.07.2017</named-content>; <bold>Record Level:</bold> language: <named-content xmlns:xlink="http://www.w3.org/1999/xlink" content-type="dwc:language" xlink:type="simple">en</named-content>; institutionID: <named-content xmlns:xlink="http://www.w3.org/1999/xlink" content-type="dwc:institutionID" xlink:type="simple">ZMUU</named-content></p></list-item><list-item><p><bold>Type status:</bold> <named-content xmlns:xlink="http://www.w3.org/1999/xlink" content-type="dwc:typeStatus" xlink:type="simple">Paratype</named-content>. <bold>Occurrence:</bold> catalogNumber: <named-content xmlns:xlink="http://www.w3.org/1999/xlink" content-type="dwc:catalogNumber" xlink:type="simple">G7</named-content>; recordNumber: <named-content xmlns:xlink="http://www.w3.org/1999/xlink" content-type="dwc:recordNumber" xlink:type="simple">Hellkazd2025_3</named-content>; individualCount: <named-content xmlns:xlink="http://www.w3.org/1999/xlink" content-type="dwc:individualCount" xlink:type="simple">1</named-content>; sex: <named-content xmlns:xlink="http://www.w3.org/1999/xlink" content-type="dwc:sex" xlink:type="simple">male</named-content>; lifeStage: <named-content xmlns:xlink="http://www.w3.org/1999/xlink" content-type="dwc:lifeStage" xlink:type="simple">adult</named-content>; preparations: <named-content xmlns:xlink="http://www.w3.org/1999/xlink" content-type="dwc:preparations" xlink:type="simple">70% Ethanol Solution</named-content>; occurrenceID: <named-content xmlns:xlink="http://www.w3.org/1999/xlink" content-type="dwc:occurrenceID" xlink:type="simple">EA2171EF-FE8D-5F4A-9D96-BFB4415B9691</named-content>; <bold>Taxon:</bold> scientificName: <named-content xmlns:xlink="http://www.w3.org/1999/xlink" content-type="dwc:scientificName" xlink:type="simple"><italic><tp:taxon-name><tp:taxon-name-part taxon-name-part-type="genus" reg="Hellamalthonica">Hellamalthonica</tp:taxon-name-part><tp:taxon-name-part taxon-name-part-type="species" reg="kazdagensis">kazdagensis</tp:taxon-name-part></tp:taxon-name></italic></named-content>; <bold>Location:</bold> country: <named-content xmlns:xlink="http://www.w3.org/1999/xlink" content-type="dwc:country" xlink:type="simple">Turkiye</named-content>; stateProvince: <named-content xmlns:xlink="http://www.w3.org/1999/xlink" content-type="dwc:stateProvince" xlink:type="simple">Balıkesir</named-content>; locality: <named-content xmlns:xlink="http://www.w3.org/1999/xlink" content-type="dwc:locality" xlink:type="simple">Ayazma District, Mount Kaz Dağı</named-content>; verbatimElevation: <named-content xmlns:xlink="http://www.w3.org/1999/xlink" content-type="dwc:verbatimElevation" xlink:type="simple">491 m</named-content>; verbatimLatitude: <named-content xmlns:xlink="http://www.w3.org/1999/xlink" content-type="dwc:verbatimLatitude" xlink:type="simple">39°44'46"N</named-content>; verbatimLongitude: <named-content xmlns:xlink="http://www.w3.org/1999/xlink" content-type="dwc:verbatimLongitude" xlink:type="simple">26°50'27"E</named-content>; georeferenceProtocol: <named-content xmlns:xlink="http://www.w3.org/1999/xlink" content-type="dwc:georeferenceProtocol" xlink:type="simple">GPS</named-content>; <bold>Identification:</bold> identifiedBy: <named-content xmlns:xlink="http://www.w3.org/1999/xlink" content-type="dwc:identifiedBy" xlink:type="simple">Gökhan Gündüz, Rahşen S. Kaya</named-content>; <bold>Event:</bold> samplingProtocol: <named-content xmlns:xlink="http://www.w3.org/1999/xlink" content-type="dwc:samplingProtocol" xlink:type="simple">Pitfall Trap</named-content>; eventDate: <named-content xmlns:xlink="http://www.w3.org/1999/xlink" content-type="dwc:eventDate" xlink:type="simple">07.10.2016-25.07.2017</named-content>; <bold>Record Level:</bold> language: <named-content xmlns:xlink="http://www.w3.org/1999/xlink" content-type="dwc:language" xlink:type="simple">en</named-content>; institutionID: <named-content xmlns:xlink="http://www.w3.org/1999/xlink" content-type="dwc:institutionID" xlink:type="simple">ZMUU</named-content></p></list-item><list-item><p><bold>Type status:</bold> <named-content xmlns:xlink="http://www.w3.org/1999/xlink" content-type="dwc:typeStatus" xlink:type="simple">Paratype</named-content>. <bold>Occurrence:</bold> catalogNumber: <named-content xmlns:xlink="http://www.w3.org/1999/xlink" content-type="dwc:catalogNumber" xlink:type="simple">G8</named-content>; recordNumber: <named-content xmlns:xlink="http://www.w3.org/1999/xlink" content-type="dwc:recordNumber" xlink:type="simple">Hellkazd2025_4</named-content>; individualCount: <named-content xmlns:xlink="http://www.w3.org/1999/xlink" content-type="dwc:individualCount" xlink:type="simple">1</named-content>; sex: <named-content xmlns:xlink="http://www.w3.org/1999/xlink" content-type="dwc:sex" xlink:type="simple">male</named-content>; lifeStage: <named-content xmlns:xlink="http://www.w3.org/1999/xlink" content-type="dwc:lifeStage" xlink:type="simple">adult</named-content>; preparations: <named-content xmlns:xlink="http://www.w3.org/1999/xlink" content-type="dwc:preparations" xlink:type="simple">70% Ethanol Solution</named-content>; occurrenceID: <named-content xmlns:xlink="http://www.w3.org/1999/xlink" content-type="dwc:occurrenceID" xlink:type="simple">B167FA78-7B98-5265-A87A-D4A945BBEA97</named-content>; <bold>Taxon:</bold> scientificName: <named-content xmlns:xlink="http://www.w3.org/1999/xlink" content-type="dwc:scientificName" xlink:type="simple"><italic><tp:taxon-name><tp:taxon-name-part taxon-name-part-type="genus" reg="Hellamalthonica">Hellamalthonica</tp:taxon-name-part><tp:taxon-name-part taxon-name-part-type="species" reg="kazdagensis">kazdagensis</tp:taxon-name-part></tp:taxon-name></italic></named-content>; <bold>Location:</bold> country: <named-content xmlns:xlink="http://www.w3.org/1999/xlink" content-type="dwc:country" xlink:type="simple">Turkiye</named-content>; stateProvince: <named-content xmlns:xlink="http://www.w3.org/1999/xlink" content-type="dwc:stateProvince" xlink:type="simple">Balıkesir</named-content>; locality: <named-content xmlns:xlink="http://www.w3.org/1999/xlink" content-type="dwc:locality" xlink:type="simple">Ayazma District, Mount Kaz Dağı</named-content>; verbatimElevation: <named-content xmlns:xlink="http://www.w3.org/1999/xlink" content-type="dwc:verbatimElevation" xlink:type="simple">491 m</named-content>; verbatimLatitude: <named-content xmlns:xlink="http://www.w3.org/1999/xlink" content-type="dwc:verbatimLatitude" xlink:type="simple">39°44'46"N</named-content>; verbatimLongitude: <named-content xmlns:xlink="http://www.w3.org/1999/xlink" content-type="dwc:verbatimLongitude" xlink:type="simple">26°50'27"E</named-content>; georeferenceProtocol: <named-content xmlns:xlink="http://www.w3.org/1999/xlink" content-type="dwc:georeferenceProtocol" xlink:type="simple">GPS</named-content>; <bold>Identification:</bold> identifiedBy: <named-content xmlns:xlink="http://www.w3.org/1999/xlink" content-type="dwc:identifiedBy" xlink:type="simple">Gökhan Gündüz, Rahşen S. Kaya</named-content>; <bold>Event:</bold> samplingProtocol: <named-content xmlns:xlink="http://www.w3.org/1999/xlink" content-type="dwc:samplingProtocol" xlink:type="simple">Pitfall Trap</named-content>; eventDate: <named-content xmlns:xlink="http://www.w3.org/1999/xlink" content-type="dwc:eventDate" xlink:type="simple">07.10.2016-25.07.2017</named-content>; <bold>Record Level:</bold> language: <named-content xmlns:xlink="http://www.w3.org/1999/xlink" content-type="dwc:language" xlink:type="simple">en</named-content>; institutionID: <named-content xmlns:xlink="http://www.w3.org/1999/xlink" content-type="dwc:institutionID" xlink:type="simple">ZMUU</named-content></p></list-item><list-item><p><bold>Type status:</bold> <named-content xmlns:xlink="http://www.w3.org/1999/xlink" content-type="dwc:typeStatus" xlink:type="simple">Paratype</named-content>. <bold>Occurrence:</bold> catalogNumber: <named-content xmlns:xlink="http://www.w3.org/1999/xlink" content-type="dwc:catalogNumber" xlink:type="simple">G9</named-content>; recordNumber: <named-content xmlns:xlink="http://www.w3.org/1999/xlink" content-type="dwc:recordNumber" xlink:type="simple">Hellkazd2025_5</named-content>; individualCount: <named-content xmlns:xlink="http://www.w3.org/1999/xlink" content-type="dwc:individualCount" xlink:type="simple">1</named-content>; sex: <named-content xmlns:xlink="http://www.w3.org/1999/xlink" content-type="dwc:sex" xlink:type="simple">male</named-content>; lifeStage: <named-content xmlns:xlink="http://www.w3.org/1999/xlink" content-type="dwc:lifeStage" xlink:type="simple">adult</named-content>; preparations: <named-content xmlns:xlink="http://www.w3.org/1999/xlink" content-type="dwc:preparations" xlink:type="simple">70% Ethanol Solution</named-content>; occurrenceID: <named-content xmlns:xlink="http://www.w3.org/1999/xlink" content-type="dwc:occurrenceID" xlink:type="simple">C7418D59-2C34-55B0-931B-CAC6C347A726</named-content>; <bold>Taxon:</bold> scientificName: <named-content xmlns:xlink="http://www.w3.org/1999/xlink" content-type="dwc:scientificName" xlink:type="simple"><italic><tp:taxon-name><tp:taxon-name-part taxon-name-part-type="genus" reg="Hellamalthonica">Hellamalthonica</tp:taxon-name-part><tp:taxon-name-part taxon-name-part-type="species" reg="kazdagensis">kazdagensis</tp:taxon-name-part></tp:taxon-name></italic></named-content>; <bold>Location:</bold> country: <named-content xmlns:xlink="http://www.w3.org/1999/xlink" content-type="dwc:country" xlink:type="simple">Turkiye</named-content>; stateProvince: <named-content xmlns:xlink="http://www.w3.org/1999/xlink" content-type="dwc:stateProvince" xlink:type="simple">Balıkesir</named-content>; locality: <named-content xmlns:xlink="http://www.w3.org/1999/xlink" content-type="dwc:locality" xlink:type="simple">Ayazma District, Mount Kaz Dağı</named-content>; verbatimElevation: <named-content xmlns:xlink="http://www.w3.org/1999/xlink" content-type="dwc:verbatimElevation" xlink:type="simple">491 m</named-content>; verbatimLatitude: <named-content xmlns:xlink="http://www.w3.org/1999/xlink" content-type="dwc:verbatimLatitude" xlink:type="simple">39°44'46"N</named-content>; verbatimLongitude: <named-content xmlns:xlink="http://www.w3.org/1999/xlink" content-type="dwc:verbatimLongitude" xlink:type="simple">26°50'27"E</named-content>; georeferenceProtocol: <named-content xmlns:xlink="http://www.w3.org/1999/xlink" content-type="dwc:georeferenceProtocol" xlink:type="simple">GPS</named-content>; <bold>Identification:</bold> identifiedBy: <named-content xmlns:xlink="http://www.w3.org/1999/xlink" content-type="dwc:identifiedBy" xlink:type="simple">Gökhan Gündüz, Rahşen S. Kaya</named-content>; <bold>Event:</bold> samplingProtocol: <named-content xmlns:xlink="http://www.w3.org/1999/xlink" content-type="dwc:samplingProtocol" xlink:type="simple">Pitfall Trap</named-content>; eventDate: <named-content xmlns:xlink="http://www.w3.org/1999/xlink" content-type="dwc:eventDate" xlink:type="simple">07.10.2016-25.07.2017</named-content>; <bold>Record Level:</bold> language: <named-content xmlns:xlink="http://www.w3.org/1999/xlink" content-type="dwc:language" xlink:type="simple">en</named-content>; institutionID: <named-content xmlns:xlink="http://www.w3.org/1999/xlink" content-type="dwc:institutionID" xlink:type="simple">ZMUU</named-content></p></list-item><list-item><p><bold>Type status:</bold> <named-content xmlns:xlink="http://www.w3.org/1999/xlink" content-type="dwc:typeStatus" xlink:type="simple">Paratype</named-content>. <bold>Occurrence:</bold> catalogNumber: <named-content xmlns:xlink="http://www.w3.org/1999/xlink" content-type="dwc:catalogNumber" xlink:type="simple">G10</named-content>; recordNumber: <named-content xmlns:xlink="http://www.w3.org/1999/xlink" content-type="dwc:recordNumber" xlink:type="simple">Hellkazd2025_6</named-content>; individualCount: <named-content xmlns:xlink="http://www.w3.org/1999/xlink" content-type="dwc:individualCount" xlink:type="simple">1</named-content>; sex: <named-content xmlns:xlink="http://www.w3.org/1999/xlink" content-type="dwc:sex" xlink:type="simple">male</named-content>; lifeStage: <named-content xmlns:xlink="http://www.w3.org/1999/xlink" content-type="dwc:lifeStage" xlink:type="simple">adult</named-content>; preparations: <named-content xmlns:xlink="http://www.w3.org/1999/xlink" content-type="dwc:preparations" xlink:type="simple">70% Ethanol Solution</named-content>; occurrenceID: <named-content xmlns:xlink="http://www.w3.org/1999/xlink" content-type="dwc:occurrenceID" xlink:type="simple">581989B1-CEE6-5878-836F-BA4BC9BB9E55</named-content>; <bold>Taxon:</bold> scientificName: <named-content xmlns:xlink="http://www.w3.org/1999/xlink" content-type="dwc:scientificName" xlink:type="simple"><italic><tp:taxon-name><tp:taxon-name-part taxon-name-part-type="genus" reg="Hellamalthonica">Hellamalthonica</tp:taxon-name-part><tp:taxon-name-part taxon-name-part-type="species" reg="kazdagensis">kazdagensis</tp:taxon-name-part></tp:taxon-name></italic></named-content>; <bold>Location:</bold> country: <named-content xmlns:xlink="http://www.w3.org/1999/xlink" content-type="dwc:country" xlink:type="simple">Turkiye</named-content>; stateProvince: <named-content xmlns:xlink="http://www.w3.org/1999/xlink" content-type="dwc:stateProvince" xlink:type="simple">Balıkesir</named-content>; locality: <named-content xmlns:xlink="http://www.w3.org/1999/xlink" content-type="dwc:locality" xlink:type="simple">Ayazma District, Mount Kaz Dağı</named-content>; verbatimElevation: <named-content xmlns:xlink="http://www.w3.org/1999/xlink" content-type="dwc:verbatimElevation" xlink:type="simple">491 m</named-content>; verbatimLatitude: <named-content xmlns:xlink="http://www.w3.org/1999/xlink" content-type="dwc:verbatimLatitude" xlink:type="simple">39°44'46"N</named-content>; verbatimLongitude: <named-content xmlns:xlink="http://www.w3.org/1999/xlink" content-type="dwc:verbatimLongitude" xlink:type="simple">26°50'27"E</named-content>; georeferenceProtocol: <named-content xmlns:xlink="http://www.w3.org/1999/xlink" content-type="dwc:georeferenceProtocol" xlink:type="simple">GPS</named-content>; <bold>Identification:</bold> identifiedBy: <named-content xmlns:xlink="http://www.w3.org/1999/xlink" content-type="dwc:identifiedBy" xlink:type="simple">Gökhan Gündüz, Rahşen S. Kaya</named-content>; <bold>Event:</bold> samplingProtocol: <named-content xmlns:xlink="http://www.w3.org/1999/xlink" content-type="dwc:samplingProtocol" xlink:type="simple">Pitfall Trap</named-content>; eventDate: <named-content xmlns:xlink="http://www.w3.org/1999/xlink" content-type="dwc:eventDate" xlink:type="simple">07.10.2016-25.07.2017</named-content>; <bold>Record Level:</bold> language: <named-content xmlns:xlink="http://www.w3.org/1999/xlink" content-type="dwc:language" xlink:type="simple">en</named-content>; institutionID: <named-content xmlns:xlink="http://www.w3.org/1999/xlink" content-type="dwc:institutionID" xlink:type="simple">ZMUU</named-content></p></list-item><list-item><p><bold>Type status:</bold> <named-content xmlns:xlink="http://www.w3.org/1999/xlink" content-type="dwc:typeStatus" xlink:type="simple">Paratype</named-content>. <bold>Occurrence:</bold> catalogNumber: <named-content xmlns:xlink="http://www.w3.org/1999/xlink" content-type="dwc:catalogNumber" xlink:type="simple">G11</named-content>; recordNumber: <named-content xmlns:xlink="http://www.w3.org/1999/xlink" content-type="dwc:recordNumber" xlink:type="simple">Hellkazd2025_7</named-content>; individualCount: <named-content xmlns:xlink="http://www.w3.org/1999/xlink" content-type="dwc:individualCount" xlink:type="simple">1</named-content>; sex: <named-content xmlns:xlink="http://www.w3.org/1999/xlink" content-type="dwc:sex" xlink:type="simple">male</named-content>; lifeStage: <named-content xmlns:xlink="http://www.w3.org/1999/xlink" content-type="dwc:lifeStage" xlink:type="simple">adult</named-content>; preparations: <named-content xmlns:xlink="http://www.w3.org/1999/xlink" content-type="dwc:preparations" xlink:type="simple">70% Ethanol Solution</named-content>; occurrenceID: <named-content xmlns:xlink="http://www.w3.org/1999/xlink" content-type="dwc:occurrenceID" xlink:type="simple">AF465643-1635-5B51-910F-4BE4FC170515</named-content>; <bold>Taxon:</bold> scientificName: <named-content xmlns:xlink="http://www.w3.org/1999/xlink" content-type="dwc:scientificName" xlink:type="simple"><italic><tp:taxon-name><tp:taxon-name-part taxon-name-part-type="genus" reg="Hellamalthonica">Hellamalthonica</tp:taxon-name-part><tp:taxon-name-part taxon-name-part-type="species" reg="kazdagensis">kazdagensis</tp:taxon-name-part></tp:taxon-name></italic></named-content>; <bold>Location:</bold> country: <named-content xmlns:xlink="http://www.w3.org/1999/xlink" content-type="dwc:country" xlink:type="simple">Turkiye</named-content>; stateProvince: <named-content xmlns:xlink="http://www.w3.org/1999/xlink" content-type="dwc:stateProvince" xlink:type="simple">Balıkesir</named-content>; locality: <named-content xmlns:xlink="http://www.w3.org/1999/xlink" content-type="dwc:locality" xlink:type="simple">Ayazma District, Mount Kaz Dağı</named-content>; verbatimElevation: <named-content xmlns:xlink="http://www.w3.org/1999/xlink" content-type="dwc:verbatimElevation" xlink:type="simple">491 m</named-content>; verbatimLatitude: <named-content xmlns:xlink="http://www.w3.org/1999/xlink" content-type="dwc:verbatimLatitude" xlink:type="simple">39°44'46"N</named-content>; verbatimLongitude: <named-content xmlns:xlink="http://www.w3.org/1999/xlink" content-type="dwc:verbatimLongitude" xlink:type="simple">26°50'27"E</named-content>; georeferenceProtocol: <named-content xmlns:xlink="http://www.w3.org/1999/xlink" content-type="dwc:georeferenceProtocol" xlink:type="simple">GPS</named-content>; <bold>Identification:</bold> identifiedBy: <named-content xmlns:xlink="http://www.w3.org/1999/xlink" content-type="dwc:identifiedBy" xlink:type="simple">Gökhan Gündüz, Rahşen S. Kaya</named-content>; <bold>Event:</bold> samplingProtocol: <named-content xmlns:xlink="http://www.w3.org/1999/xlink" content-type="dwc:samplingProtocol" xlink:type="simple">Pitfall Trap</named-content>; eventDate: <named-content xmlns:xlink="http://www.w3.org/1999/xlink" content-type="dwc:eventDate" xlink:type="simple">07.10.2016-25.07.2017</named-content>; <bold>Record Level:</bold> language: <named-content xmlns:xlink="http://www.w3.org/1999/xlink" content-type="dwc:language" xlink:type="simple">en</named-content>; institutionID: <named-content xmlns:xlink="http://www.w3.org/1999/xlink" content-type="dwc:institutionID" xlink:type="simple">ZMUU</named-content></p></list-item><list-item><p><bold>Type status:</bold> <named-content xmlns:xlink="http://www.w3.org/1999/xlink" content-type="dwc:typeStatus" xlink:type="simple">Paratype</named-content>. <bold>Occurrence:</bold> catalogNumber: <named-content xmlns:xlink="http://www.w3.org/1999/xlink" content-type="dwc:catalogNumber" xlink:type="simple">G12</named-content>; recordNumber: <named-content xmlns:xlink="http://www.w3.org/1999/xlink" content-type="dwc:recordNumber" xlink:type="simple">Hellkazd2025_8</named-content>; individualCount: <named-content xmlns:xlink="http://www.w3.org/1999/xlink" content-type="dwc:individualCount" xlink:type="simple">1</named-content>; sex: <named-content xmlns:xlink="http://www.w3.org/1999/xlink" content-type="dwc:sex" xlink:type="simple">male</named-content>; lifeStage: <named-content xmlns:xlink="http://www.w3.org/1999/xlink" content-type="dwc:lifeStage" xlink:type="simple">adult</named-content>; preparations: <named-content xmlns:xlink="http://www.w3.org/1999/xlink" content-type="dwc:preparations" xlink:type="simple">70% Ethanol Solution</named-content>; occurrenceID: <named-content xmlns:xlink="http://www.w3.org/1999/xlink" content-type="dwc:occurrenceID" xlink:type="simple">1F9B3C7A-8366-56A4-9FD6-71B713CD8BF3</named-content>; <bold>Taxon:</bold> scientificName: <named-content xmlns:xlink="http://www.w3.org/1999/xlink" content-type="dwc:scientificName" xlink:type="simple"><italic><tp:taxon-name><tp:taxon-name-part taxon-name-part-type="genus" reg="Hellamalthonica">Hellamalthonica</tp:taxon-name-part><tp:taxon-name-part taxon-name-part-type="species" reg="kazdagensis">kazdagensis</tp:taxon-name-part></tp:taxon-name></italic></named-content>; <bold>Location:</bold> country: <named-content xmlns:xlink="http://www.w3.org/1999/xlink" content-type="dwc:country" xlink:type="simple">Turkiye</named-content>; stateProvince: <named-content xmlns:xlink="http://www.w3.org/1999/xlink" content-type="dwc:stateProvince" xlink:type="simple">Balıkesir</named-content>; locality: <named-content xmlns:xlink="http://www.w3.org/1999/xlink" content-type="dwc:locality" xlink:type="simple">Ayazma District, Mount Kaz Dağı</named-content>; verbatimElevation: <named-content xmlns:xlink="http://www.w3.org/1999/xlink" content-type="dwc:verbatimElevation" xlink:type="simple">491 m</named-content>; verbatimLatitude: <named-content xmlns:xlink="http://www.w3.org/1999/xlink" content-type="dwc:verbatimLatitude" xlink:type="simple">39°44'46"N</named-content>; verbatimLongitude: <named-content xmlns:xlink="http://www.w3.org/1999/xlink" content-type="dwc:verbatimLongitude" xlink:type="simple">26°50'27"E</named-content>; georeferenceProtocol: <named-content xmlns:xlink="http://www.w3.org/1999/xlink" content-type="dwc:georeferenceProtocol" xlink:type="simple">GPS</named-content>; <bold>Identification:</bold> identifiedBy: <named-content xmlns:xlink="http://www.w3.org/1999/xlink" content-type="dwc:identifiedBy" xlink:type="simple">Gökhan Gündüz, Rahşen S. Kaya</named-content>; <bold>Event:</bold> samplingProtocol: <named-content xmlns:xlink="http://www.w3.org/1999/xlink" content-type="dwc:samplingProtocol" xlink:type="simple">Pitfall Trap</named-content>; eventDate: <named-content xmlns:xlink="http://www.w3.org/1999/xlink" content-type="dwc:eventDate" xlink:type="simple">07.10.2016-25.07.2017</named-content>; <bold>Record Level:</bold> language: <named-content xmlns:xlink="http://www.w3.org/1999/xlink" content-type="dwc:language" xlink:type="simple">en</named-content>; institutionID: <named-content xmlns:xlink="http://www.w3.org/1999/xlink" content-type="dwc:institutionID" xlink:type="simple">ZMUU</named-content></p></list-item><list-item><p><bold>Type status:</bold> <named-content xmlns:xlink="http://www.w3.org/1999/xlink" content-type="dwc:typeStatus" xlink:type="simple">Paratype</named-content>. <bold>Occurrence:</bold> catalogNumber: <named-content xmlns:xlink="http://www.w3.org/1999/xlink" content-type="dwc:catalogNumber" xlink:type="simple">G13</named-content>; recordNumber: <named-content xmlns:xlink="http://www.w3.org/1999/xlink" content-type="dwc:recordNumber" xlink:type="simple">Hellkazd2025_9</named-content>; individualCount: <named-content xmlns:xlink="http://www.w3.org/1999/xlink" content-type="dwc:individualCount" xlink:type="simple">1</named-content>; sex: <named-content xmlns:xlink="http://www.w3.org/1999/xlink" content-type="dwc:sex" xlink:type="simple">male</named-content>; lifeStage: <named-content xmlns:xlink="http://www.w3.org/1999/xlink" content-type="dwc:lifeStage" xlink:type="simple">adult</named-content>; preparations: <named-content xmlns:xlink="http://www.w3.org/1999/xlink" content-type="dwc:preparations" xlink:type="simple">70% Ethanol Solution</named-content>; occurrenceID: <named-content xmlns:xlink="http://www.w3.org/1999/xlink" content-type="dwc:occurrenceID" xlink:type="simple">B1E27E2A-52D0-5AB1-8F41-469C9399A470</named-content>; <bold>Taxon:</bold> scientificName: <named-content xmlns:xlink="http://www.w3.org/1999/xlink" content-type="dwc:scientificName" xlink:type="simple"><italic><tp:taxon-name><tp:taxon-name-part taxon-name-part-type="genus" reg="Hellamalthonica">Hellamalthonica</tp:taxon-name-part><tp:taxon-name-part taxon-name-part-type="species" reg="kazdagensis">kazdagensis</tp:taxon-name-part></tp:taxon-name></italic></named-content>; <bold>Location:</bold> country: <named-content xmlns:xlink="http://www.w3.org/1999/xlink" content-type="dwc:country" xlink:type="simple">Turkiye</named-content>; stateProvince: <named-content xmlns:xlink="http://www.w3.org/1999/xlink" content-type="dwc:stateProvince" xlink:type="simple">Balıkesir</named-content>; locality: <named-content xmlns:xlink="http://www.w3.org/1999/xlink" content-type="dwc:locality" xlink:type="simple">Ayazma District, Mount Kaz Dağı</named-content>; verbatimElevation: <named-content xmlns:xlink="http://www.w3.org/1999/xlink" content-type="dwc:verbatimElevation" xlink:type="simple">491 m</named-content>; verbatimLatitude: <named-content xmlns:xlink="http://www.w3.org/1999/xlink" content-type="dwc:verbatimLatitude" xlink:type="simple">39°44'46"N</named-content>; verbatimLongitude: <named-content xmlns:xlink="http://www.w3.org/1999/xlink" content-type="dwc:verbatimLongitude" xlink:type="simple">26°50'27"E</named-content>; georeferenceProtocol: <named-content xmlns:xlink="http://www.w3.org/1999/xlink" content-type="dwc:georeferenceProtocol" xlink:type="simple">GPS</named-content>; <bold>Identification:</bold> identifiedBy: <named-content xmlns:xlink="http://www.w3.org/1999/xlink" content-type="dwc:identifiedBy" xlink:type="simple">Gökhan Gündüz, Rahşen S. Kaya</named-content>; <bold>Event:</bold> samplingProtocol: <named-content xmlns:xlink="http://www.w3.org/1999/xlink" content-type="dwc:samplingProtocol" xlink:type="simple">Pitfall Trap</named-content>; eventDate: <named-content xmlns:xlink="http://www.w3.org/1999/xlink" content-type="dwc:eventDate" xlink:type="simple">07.10.2016-25.07.2017</named-content>; <bold>Record Level:</bold> language: <named-content xmlns:xlink="http://www.w3.org/1999/xlink" content-type="dwc:language" xlink:type="simple">en</named-content>; institutionID: <named-content xmlns:xlink="http://www.w3.org/1999/xlink" content-type="dwc:institutionID" xlink:type="simple">ZMUU</named-content></p></list-item><list-item><p><bold>Type status:</bold> <named-content xmlns:xlink="http://www.w3.org/1999/xlink" content-type="dwc:typeStatus" xlink:type="simple">Paratype</named-content>. <bold>Occurrence:</bold> catalogNumber: <named-content xmlns:xlink="http://www.w3.org/1999/xlink" content-type="dwc:catalogNumber" xlink:type="simple">G14</named-content>; recordNumber: <named-content xmlns:xlink="http://www.w3.org/1999/xlink" content-type="dwc:recordNumber" xlink:type="simple">Hellkazd2025_10</named-content>; individualCount: <named-content xmlns:xlink="http://www.w3.org/1999/xlink" content-type="dwc:individualCount" xlink:type="simple">1</named-content>; sex: <named-content xmlns:xlink="http://www.w3.org/1999/xlink" content-type="dwc:sex" xlink:type="simple">male</named-content>; lifeStage: <named-content xmlns:xlink="http://www.w3.org/1999/xlink" content-type="dwc:lifeStage" xlink:type="simple">adult</named-content>; preparations: <named-content xmlns:xlink="http://www.w3.org/1999/xlink" content-type="dwc:preparations" xlink:type="simple">70% Ethanol Solution</named-content>; occurrenceID: <named-content xmlns:xlink="http://www.w3.org/1999/xlink" content-type="dwc:occurrenceID" xlink:type="simple">989F235F-93F1-50BF-B979-6EEE1E216278</named-content>; <bold>Taxon:</bold> scientificName: <named-content xmlns:xlink="http://www.w3.org/1999/xlink" content-type="dwc:scientificName" xlink:type="simple"><italic><tp:taxon-name><tp:taxon-name-part taxon-name-part-type="genus" reg="Hellamalthonica">Hellamalthonica</tp:taxon-name-part><tp:taxon-name-part taxon-name-part-type="species" reg="kazdagensis">kazdagensis</tp:taxon-name-part></tp:taxon-name></italic></named-content>; <bold>Location:</bold> country: <named-content xmlns:xlink="http://www.w3.org/1999/xlink" content-type="dwc:country" xlink:type="simple">Turkiye</named-content>; stateProvince: <named-content xmlns:xlink="http://www.w3.org/1999/xlink" content-type="dwc:stateProvince" xlink:type="simple">Balıkesir</named-content>; locality: <named-content xmlns:xlink="http://www.w3.org/1999/xlink" content-type="dwc:locality" xlink:type="simple">Ayazma District, Mount Kaz Dağı</named-content>; verbatimElevation: <named-content xmlns:xlink="http://www.w3.org/1999/xlink" content-type="dwc:verbatimElevation" xlink:type="simple">491 m</named-content>; verbatimLatitude: <named-content xmlns:xlink="http://www.w3.org/1999/xlink" content-type="dwc:verbatimLatitude" xlink:type="simple">39°44'46"N</named-content>; verbatimLongitude: <named-content xmlns:xlink="http://www.w3.org/1999/xlink" content-type="dwc:verbatimLongitude" xlink:type="simple">26°50'27"E</named-content>; georeferenceProtocol: <named-content xmlns:xlink="http://www.w3.org/1999/xlink" content-type="dwc:georeferenceProtocol" xlink:type="simple">GPS</named-content>; <bold>Identification:</bold> identifiedBy: <named-content xmlns:xlink="http://www.w3.org/1999/xlink" content-type="dwc:identifiedBy" xlink:type="simple">Gökhan Gündüz, Rahşen S. Kaya</named-content>; <bold>Event:</bold> samplingProtocol: <named-content xmlns:xlink="http://www.w3.org/1999/xlink" content-type="dwc:samplingProtocol" xlink:type="simple">Pitfall Trap</named-content>; eventDate: <named-content xmlns:xlink="http://www.w3.org/1999/xlink" content-type="dwc:eventDate" xlink:type="simple">07.10.2016-25.07.2017</named-content>; <bold>Record Level:</bold> language: <named-content xmlns:xlink="http://www.w3.org/1999/xlink" content-type="dwc:language" xlink:type="simple">en</named-content>; institutionID: <named-content xmlns:xlink="http://www.w3.org/1999/xlink" content-type="dwc:institutionID" xlink:type="simple">ZMUU</named-content></p></list-item><list-item><p><bold>Type status:</bold> <named-content xmlns:xlink="http://www.w3.org/1999/xlink" content-type="dwc:typeStatus" xlink:type="simple">Paratype</named-content>. <bold>Occurrence:</bold> catalogNumber: <named-content xmlns:xlink="http://www.w3.org/1999/xlink" content-type="dwc:catalogNumber" xlink:type="simple">G15</named-content>; recordNumber: <named-content xmlns:xlink="http://www.w3.org/1999/xlink" content-type="dwc:recordNumber" xlink:type="simple">Hellkazd2025_11</named-content>; individualCount: <named-content xmlns:xlink="http://www.w3.org/1999/xlink" content-type="dwc:individualCount" xlink:type="simple">1</named-content>; sex: <named-content xmlns:xlink="http://www.w3.org/1999/xlink" content-type="dwc:sex" xlink:type="simple">male</named-content>; lifeStage: <named-content xmlns:xlink="http://www.w3.org/1999/xlink" content-type="dwc:lifeStage" xlink:type="simple">adult</named-content>; preparations: <named-content xmlns:xlink="http://www.w3.org/1999/xlink" content-type="dwc:preparations" xlink:type="simple">70% Ethanol Solution</named-content>; occurrenceID: <named-content xmlns:xlink="http://www.w3.org/1999/xlink" content-type="dwc:occurrenceID" xlink:type="simple">B25369AA-4BF6-506C-9133-0931A4FF9EC0</named-content>; <bold>Taxon:</bold> scientificName: <named-content xmlns:xlink="http://www.w3.org/1999/xlink" content-type="dwc:scientificName" xlink:type="simple"><italic><tp:taxon-name><tp:taxon-name-part taxon-name-part-type="genus" reg="Hellamalthonica">Hellamalthonica</tp:taxon-name-part><tp:taxon-name-part taxon-name-part-type="species" reg="kazdagensis">kazdagensis</tp:taxon-name-part></tp:taxon-name></italic></named-content>; <bold>Location:</bold> country: <named-content xmlns:xlink="http://www.w3.org/1999/xlink" content-type="dwc:country" xlink:type="simple">Turkiye</named-content>; stateProvince: <named-content xmlns:xlink="http://www.w3.org/1999/xlink" content-type="dwc:stateProvince" xlink:type="simple">Balıkesir</named-content>; locality: <named-content xmlns:xlink="http://www.w3.org/1999/xlink" content-type="dwc:locality" xlink:type="simple">Ayazma District, Mount Kaz Dağı</named-content>; verbatimElevation: <named-content xmlns:xlink="http://www.w3.org/1999/xlink" content-type="dwc:verbatimElevation" xlink:type="simple">491 m</named-content>; verbatimLatitude: <named-content xmlns:xlink="http://www.w3.org/1999/xlink" content-type="dwc:verbatimLatitude" xlink:type="simple">39°44'46"N</named-content>; verbatimLongitude: <named-content xmlns:xlink="http://www.w3.org/1999/xlink" content-type="dwc:verbatimLongitude" xlink:type="simple">26°50'27"E</named-content>; georeferenceProtocol: <named-content xmlns:xlink="http://www.w3.org/1999/xlink" content-type="dwc:georeferenceProtocol" xlink:type="simple">GPS</named-content>; <bold>Identification:</bold> identifiedBy: <named-content xmlns:xlink="http://www.w3.org/1999/xlink" content-type="dwc:identifiedBy" xlink:type="simple">Gökhan Gündüz, Rahşen S. Kaya</named-content>; <bold>Event:</bold> samplingProtocol: <named-content xmlns:xlink="http://www.w3.org/1999/xlink" content-type="dwc:samplingProtocol" xlink:type="simple">Pitfall Trap</named-content>; eventDate: <named-content xmlns:xlink="http://www.w3.org/1999/xlink" content-type="dwc:eventDate" xlink:type="simple">07.10.2016-25.07.2017</named-content>; <bold>Record Level:</bold> language: <named-content xmlns:xlink="http://www.w3.org/1999/xlink" content-type="dwc:language" xlink:type="simple">en</named-content>; institutionID: <named-content xmlns:xlink="http://www.w3.org/1999/xlink" content-type="dwc:institutionID" xlink:type="simple">ZMUT</named-content></p></list-item></list></tp:treatment-sec><tp:treatment-sec sec-type="Description"><title>Description</title><p><bold>Male (holotype, ZMUU).</bold> Habitus as in Fig. <xref ref-type="fig" rid="F12946508">1</xref>A. Total length 5.20. Carapace 2.50 long, 1.90 wide. Carapace light brown, with two indistinct longitudinal bands, lighter in posterior and with radial dark lines, margins narrowly darkened, cephalic region darker; Eye sizes: AME: 0.06, ALE: 0.12, PME: 0.11, PLE: 0.12. Distance of PME–PME: 0.11; PME–AME: 0.07. Eye rows: AER 0.50 wide, PER 0.65 wide. AER slightly recurved, PER straight in dorsal view. Chelicerae: 1.70 long; 0.50 wide. Chelicerae light brown, with 3 promarginal and 3-4 retromarginal teeth. Sternum 1.50 long, 1.20 wide. Sternum, labium and maxillae brown. Sternum heart-shaped, pointed backwards, with a light median band and three pairs of lateral dots (Fig. <xref ref-type="fig" rid="F12946508">1</xref>C). Legs yellowish-brown, with annulations. Number of dorsal tarsal trichobothria on tarsi I- IV: 6 (in some of the male specimens the number of dorsal tarsal trichobothria on tarsi I- IV: 6-7). Measurements of legs: I: (3.0, 1.1, -, -, -), II: 8.3 (2.3, 0.9, 1.8, 2.2, 1.1), III: 7.3 (2.2, 0.8, 1.5, 1.9, 0.9), IV: 10.0 (2.6, 0.9, 2.4, 2.9, 1.2). Spination as given in Table <xref ref-type="table" rid="T12941439">1</xref>. Abdomen 2.70 long; 1.50 wide. Abdomen dorsally greyish with yellowish-grey pattern, light greyish ventrally with dark spots. Spinnerets light greyish, darker basally.</p><p><bold>Palp</bold> (Figs <xref ref-type="fig" rid="F12946510">2</xref>, <xref ref-type="fig" rid="F12946512">3</xref>, <xref ref-type="fig" rid="F12946514">4</xref>, <xref ref-type="fig" rid="F12946516">5</xref>, <xref ref-type="fig" rid="F12946518">6</xref>, <xref ref-type="fig" rid="F12946520">7</xref>). Femur (1.2 long) approximately 5.5 times longer than wide, approximately 2.2 times longer than tibia; patella 1.5 times longer than wide; tibia 2.5 times longer than wide, approximately 1.6 times shorter than cymbium; tibia with three apophyses: retrolateral (Rl), retroventral (Rv) and retrodorsal (Rd); retrolateral apophysis located at the mid-point of the tibia, rounded and tuberculated retrolaterally and triangular-shaped dorsally; retrodorsal apophysis located at the apical part of tibia, strongly sclerotised, more or less rectangular-shaped and distally V-truncated in dorsal view; retroventral apophysis as a ventral fold. Tibia with a distinct deep V-shaped prolateral notch. Cymbium as long as tibia +patella. Tegulum wide and broadly rounded. Tegular apophysis (Ta) originates at 3-4 o’clock position, plate-shaped and connected to the tegulum by a membranous structure; tip of the tegular apophysis partially split, with thickened edges. Conductor (C) curved C-shaped, roundly bent and transversal to cymbium; distal part conspicuously narrow and the proximal part gradually widens, rounding and folding, terminates at approximately ~ 2-3 o’clock position with simple and pointed or moderately truncated tip; the terminal end of the conductor is bifid, with the ventral branch forming a distinctively twisted structure, while the dorsal branch is separated by a thin, nearly transparent section and terminates in a sharply pointed tip; the base of the conductor not clearly detectable. Embolus (E) short, originates at 8-9 o’clock position with the tip at 1 o’clock position, thin basally, roundly bent and covered by the curling of conductor at approximately 11 o'clock position.</p><p>
            <bold>Female</bold>
          </p><p>Habitus as in Fig. <xref ref-type="fig" rid="F12946508">1</xref>B. Colouration as in male. Total length 4.30. Carapace 1.90 long, 1.30 wide. Eye sizes: AME: 0.05, ALE: 0.08, PME: 0.08, PLE: 0.08. Distance of PME–PME: 0.08; PME–AME: 0.07. Eye rows: AER 0.42 wide, PER 0.52 wide. AER slightly recurved, PER straight in dorsal view. Chelicerae 0.90 long, 0.35 wide. Sternum 1.20 long, 0.90 wide. Abdomen 2.40 long, 1.10 wide. Number of dorsal tarsal trichobothria on tarsi I: 6. Measurements of legs: I: 6.2 (1.6, 0.6, 1.6, 1.5, 0.9), II: (2.0, -, -, -, -), III: (1.5, -, -, -, -), IV: (2.1, -, -, -, -). Spination as given in Table <xref ref-type="table" rid="T12941439">1</xref>.</p><p><bold>Epigyne</bold> (Fig. <xref ref-type="fig" rid="F12955028">8</xref>). Epigynal plate approximately 1.7 times wider than long, with straight and heavily sclerotised posterior margin, anterior part of the plate with a pair of concavities. Median plate with a pair of epigynal teeth (not well sclerotised), turning downwards; copulatory openings (Co) laterally positioned to epigynal teeth, copulatory ducts (Cd) wide, two pairs of receptacles (Pr and Sr) rounded, fertilisation duct (Fd) short and clearly visible.</p></tp:treatment-sec><tp:treatment-sec sec-type="Diagnosis"><title>Diagnosis</title><p>The male of the new species can be distinguished from all other <italic><tp:taxon-name><tp:taxon-name-part taxon-name-part-type="genus" reg="Hellamalthonica">Hellamalthonica</tp:taxon-name-part></tp:taxon-name></italic> species by the shape of the retrolateral tibial apophyses and the conductor. <italic><tp:taxon-name><tp:taxon-name-part taxon-name-part-type="genus" reg="Hellamalthonica">Hellamalthonica</tp:taxon-name-part><tp:taxon-name-part taxon-name-part-type="species" reg="kazdagensis">kazdagensis</tp:taxon-name-part></tp:taxon-name></italic> sp. nov. is closely related to <italic><tp:taxon-name><tp:taxon-name-part taxon-name-part-type="genus" reg="Hellamalthonica">H.</tp:taxon-name-part><tp:taxon-name-part taxon-name-part-type="species" reg="spinipalpis">spinipalpis</tp:taxon-name-part></tp:taxon-name></italic> and differs from the latter by the absence of short spines on tibia (vs. present) and square-shaped retrodorsal apophysis (Rd) (vs. spine-like). Females of the new species resemble those of <italic><tp:taxon-name><tp:taxon-name-part taxon-name-part-type="genus" reg="Hellamalthonica">H.</tp:taxon-name-part><tp:taxon-name-part taxon-name-part-type="species" reg="taigetos">taigetos</tp:taxon-name-part></tp:taxon-name></italic> in general appearance, but differ by the shape of the epigynal plate and the copulatory ducts (Cd). Additionally, the diameter of the secondary receptacles (Sr) is distinctly shorter: approximately one-third the diameter of the primary receptacle (Pr) in the new species, compared to about half in <italic><tp:taxon-name><tp:taxon-name-part taxon-name-part-type="genus" reg="Hellamalthonica">H.</tp:taxon-name-part><tp:taxon-name-part taxon-name-part-type="species" reg="taigetos">taigetos</tp:taxon-name-part></tp:taxon-name></italic>.</p></tp:treatment-sec><tp:treatment-sec sec-type="Etymology"><title>Etymology</title><p>The specific epithet “<italic><tp:taxon-name><tp:taxon-name-part taxon-name-part-type="genus" reg="Hellamalthonica"/><tp:taxon-name-part taxon-name-part-type="species" reg="kazdagensis">kazdagensis</tp:taxon-name-part></tp:taxon-name></italic>” refers to Mount Kaz Dağı, located in Balıkesir Province, north-western Turkiye, which constitutes the type locality of the species.</p></tp:treatment-sec><tp:treatment-sec sec-type="Distribution"><title>Distribution</title><p>Known only from the type locality in Balıkesir Province, north-western Turkiye (Figs <xref ref-type="fig" rid="F12946524">10</xref>, <xref ref-type="fig" rid="F12946526">11</xref>).</p></tp:treatment-sec><tp:treatment-sec sec-type="Ecology"><title>Ecology</title><p>The specimens were collected from Mount Kaz Dağı which is situated in the south-western part of the Marmara Region of Turkiye. The area has the characteristics of a transition zone between the typical Mediterranean and the Black Sea climates (Fig. <xref ref-type="fig" rid="F12946524">10</xref>).</p></tp:treatment-sec><tp:treatment-sec sec-type="Remarks"><title>Remarks</title><p>According to the diagnosis provided by <xref ref-type="bibr" rid="B12944570">Bosmans (2023)</xref>, <italic><tp:taxon-name><tp:taxon-name-part taxon-name-part-type="genus" reg="Hellamalthonica">Hellamalthonica</tp:taxon-name-part></tp:taxon-name></italic> differs from both <italic><tp:taxon-name><tp:taxon-name-part taxon-name-part-type="genus" reg="Tegenaria">Tegenaria</tp:taxon-name-part></tp:taxon-name></italic> and <italic><tp:taxon-name><tp:taxon-name-part taxon-name-part-type="genus" reg="Malthonica">Malthonica</tp:taxon-name-part></tp:taxon-name></italic> by the presence of a pair of tibial apophyses, the plate-like shape of the tegular apophysis (Ta) and the anterior position of the conductor (C) (see figs. 2A-O, 4A-B, 4E-F and 5A-B in <xref ref-type="bibr" rid="B12944570">Bosmans (2023)</xref>). In females, it is distinguished by the presence of a pair of epigynal teeth (Et) and two pairs of receptacles (see figs. 3A-H, 4C-D, 4G-H and 5C-D in <xref ref-type="bibr" rid="B12944570">Bosmans (2023)</xref>). However, based on the currently recognised <italic><tp:taxon-name><tp:taxon-name-part taxon-name-part-type="genus" reg="Tegenaria">Tegenaria</tp:taxon-name-part></tp:taxon-name></italic> species, the specimens examined in this study and the illustrations and descriptions provided by <xref ref-type="bibr" rid="B12944570">Bosmans (2023)</xref>, we propose a revised diagnosis for the genus <italic><tp:taxon-name><tp:taxon-name-part taxon-name-part-type="genus" reg="Hellamalthonica">Hellamalthonica</tp:taxon-name-part></tp:taxon-name></italic>.</p><p><italic><tp:taxon-name><tp:taxon-name-part taxon-name-part-type="genus" reg="Hellamalthonica">Hellamalthonica</tp:taxon-name-part></tp:taxon-name></italic> closely resembles <italic><tp:taxon-name><tp:taxon-name-part taxon-name-part-type="genus" reg="Tegenaria">Tegenaria</tp:taxon-name-part></tp:taxon-name></italic> in both somatic and copulatory organ characteristics. Shared features include relatively straight eye rows in both frontal and dorsal views, straight or slightly curved trochanters, patellae bearing only dorsal spines, tarsi without ventral spines, chelicerae with three promarginal and three to four subequal retromarginal teeth and a male palp with a complex retrolateral tibial apophysis (RTA) typically divided into two or three branches. However, it differs from <italic><tp:taxon-name><tp:taxon-name-part taxon-name-part-type="genus" reg="Tegenaria">Tegenaria</tp:taxon-name-part></tp:taxon-name></italic> by the following characteristics:</p><p>Somatic characters: One of the most distinctive somatic characteristics of the genus is the length of the chelicerae in males. Compared to <italic><tp:taxon-name><tp:taxon-name-part taxon-name-part-type="genus" reg="Tegenaria">Tegenaria</tp:taxon-name-part></tp:taxon-name></italic> species, the chelicerae of <italic><tp:taxon-name><tp:taxon-name-part taxon-name-part-type="genus" reg="Hellamalthonica">Hellamalthonica</tp:taxon-name-part></tp:taxon-name></italic> species, including the newly-described species <italic><tp:taxon-name><tp:taxon-name-part taxon-name-part-type="genus" reg="Hellamalthonica">Hellamalthonica</tp:taxon-name-part><tp:taxon-name-part taxon-name-part-type="species" reg="kazdagensis">kazdagensis</tp:taxon-name-part></tp:taxon-name></italic> sp. nov., are significantly longer in males (its length is approximately 3.4 times its width for <italic><tp:taxon-name><tp:taxon-name-part taxon-name-part-type="genus" reg="Hellamalthonica">Hellamalthonica</tp:taxon-name-part><tp:taxon-name-part taxon-name-part-type="species" reg="kazdagensis">kazdagensis</tp:taxon-name-part></tp:taxon-name></italic> sp. nov.).</p><p>Male palp: We propose that the number of retrolateral tibial apophyses should not be considered as a definitive taxonomic character, as this feature demonstrates variability (amongst <italic><tp:taxon-name><tp:taxon-name-part taxon-name-part-type="genus" reg="Tegenaria">Tegenaria</tp:taxon-name-part></tp:taxon-name></italic> species, which may possess either two or three such apophyses). Notably, <italic><tp:taxon-name><tp:taxon-name-part taxon-name-part-type="genus" reg="Hellamalthonica">H.</tp:taxon-name-part><tp:taxon-name-part taxon-name-part-type="species" reg="kazdagensis">kazdagensis</tp:taxon-name-part></tp:taxon-name></italic> sp. nov. is characterised by the presence of three retrolateral tibial apophyses, a trait that sets it apart from all currently recognised species within the genus <italic><tp:taxon-name><tp:taxon-name-part taxon-name-part-type="genus" reg="Hellamalthonica">Hellamalthonica</tp:taxon-name-part></tp:taxon-name></italic>. More significantly, the morphology of the retroventral apophysis (Rv) appears to offer greater taxonomic value. In both previously described <italic><tp:taxon-name><tp:taxon-name-part taxon-name-part-type="genus" reg="Hellamalthonica">Hellamalthonica</tp:taxon-name-part></tp:taxon-name></italic> species and <italic><tp:taxon-name><tp:taxon-name-part taxon-name-part-type="genus" reg="Hellamalthonica">H.</tp:taxon-name-part><tp:taxon-name-part taxon-name-part-type="species" reg="kazdagensis">kazdagensis</tp:taxon-name-part></tp:taxon-name></italic> sp. nov., the retroventral apophysis extends prolaterally as an almost two-dimensional fold, which may represent a key diagnostic feature. Furthermore, we concur with <xref ref-type="bibr" rid="B12944570">Bosmans (2023)</xref> in recognising the presence of short, stout spines on the retrolateral side as an important character for understanding interspecific relationships within <italic><tp:taxon-name><tp:taxon-name-part taxon-name-part-type="genus" reg="Hellamalthonica">Hellamalthonica</tp:taxon-name-part></tp:taxon-name></italic>. The tegular region in this genus is notably broad and distinctly oval. The tegular apophysis (Ta) is plate-like in form, typically bearing a notched tip. The conductor (C) is connected to the tegular region via a membranous section, broadens anteriorly and is displaying a transverse orientation. Embolus (E) is filiform and tapers gradually towards the tip.</p><p>Epigyne: In females of <italic><tp:taxon-name><tp:taxon-name-part taxon-name-part-type="genus" reg="Hellamalthonica">Hellamalthonica</tp:taxon-name-part></tp:taxon-name></italic>, the epigynal plate is roughly anchor-shaped with the exception of <italic><tp:taxon-name><tp:taxon-name-part taxon-name-part-type="genus" reg="Hellamalthonica">H.</tp:taxon-name-part><tp:taxon-name-part taxon-name-part-type="species" reg="paraschiae">paraschiae</tp:taxon-name-part></tp:taxon-name></italic> (<italic>Fig. <xref ref-type="fig" rid="F12955275">9</xref></italic>). A pair of epigynal teeth (Et) is located approximately at the middle of the plate. The copulatory openings (Co) are located at the lateral edges of the posterior margin and slightly directed upwards. The copulatory ducts (Cd) are curved and relatively broad. Before reaching the primary receptacle (Pr), the ducts first lead to a smaller, secondary receptacle (Sr). This secondary receptacle opens into the primary receptacle via a short transitional region.</p></tp:treatment-sec><tp:treatment-sec><!--Section generated to contain objects referenced in tp:taxon-treatment.--><fig id="F12946508" position="float" orientation="portrait"><object-id xmlns:xlink="http://www.w3.org/1999/xlink" content-type="arpha" xlink:type="simple">A23F6DA0-45F2-5272-B1A1-48CE18DFE8B8</object-id><object-id xmlns:xlink="http://www.w3.org/1999/xlink" content-type="doi" xlink:type="simple">10.3897/BDJ.13.e157512.figure3</object-id><label>Figure 1.</label><caption><p><italic><tp:taxon-name><tp:taxon-name-part taxon-name-part-type="genus" reg="Hellamalthonica">Hellamalthonica</tp:taxon-name-part><tp:taxon-name-part taxon-name-part-type="species" reg="kazdagensis">kazdagensis</tp:taxon-name-part></tp:taxon-name></italic> sp. nov. <bold>A</bold> Male habitus, dorsal; <bold>B</bold> Female habitus, dorsal; <bold>C</bold> Male, sternum and trochanters. Scale bars: 1 mm.</p></caption><graphic xmlns:xlink="http://www.w3.org/1999/xlink" xlink:href="bdj-13-e157512-g001.jpg" position="float" id="oo_1317180.jpg" orientation="portrait" xlink:type="simple"><uri content-type="original_file" xlink:type="simple">https://binary.pensoft.net/fig/1317180</uri></graphic></fig><table-wrap id="T12941439" position="float" orientation="portrait"><label>Table 1.</label><caption><p>Leg spination of <italic><tp:taxon-name><tp:taxon-name-part taxon-name-part-type="genus" reg="Hellamalthonica">Hellamalthonica</tp:taxon-name-part><tp:taxon-name-part taxon-name-part-type="species" reg="kazdagensis">kazdagensis</tp:taxon-name-part></tp:taxon-name></italic> sp. nov. The letter “p” indicates paired spines.</p></caption><table rules="all" border="1"><tbody><tr><td rowspan="1" colspan="1">
              <bold>Legs</bold>
            </td><td rowspan="1" colspan="1">
              <bold>Sex</bold>
            </td><td rowspan="1" colspan="1">
              <bold>Fe (d-pl-rl)</bold>
            </td><td rowspan="1" colspan="1">
              <bold>Pa (d-pl-rl)</bold>
            </td><td rowspan="1" colspan="1">
              <bold>Ti (d-pl-rl-v)</bold>
            </td><td rowspan="1" colspan="1">
              <bold>Mt (d-pl-rl-v)</bold>
            </td></tr><tr><td rowspan="1" colspan="1">
              <bold>I</bold>
            </td><td rowspan="1" colspan="1">♂</td><td rowspan="1" colspan="1">2-2-0</td><td rowspan="1" colspan="1">1-0-0</td><td rowspan="1" colspan="1">-</td><td rowspan="1" colspan="1">-</td></tr><tr><td rowspan="1" colspan="1"/><td rowspan="1" colspan="1">♀</td><td rowspan="1" colspan="1">2-2-0</td><td rowspan="1" colspan="1">0-0-0</td><td rowspan="1" colspan="1">0-0-0</td><td rowspan="1" colspan="1">0-0-0-(1+1p+1p)</td></tr><tr><td rowspan="1" colspan="1">
              <bold>II</bold>
            </td><td rowspan="1" colspan="1">♂</td><td rowspan="1" colspan="1">2-1-1</td><td rowspan="1" colspan="1">1-0-0</td><td rowspan="1" colspan="1">1-2-0-2p</td><td rowspan="1" colspan="1">0-(1+1p)-1-0</td></tr><tr><td rowspan="1" colspan="1"/><td rowspan="1" colspan="1">♀</td><td rowspan="1" colspan="1">-</td><td rowspan="1" colspan="1">-</td><td rowspan="1" colspan="1">-</td><td rowspan="1" colspan="1">-</td></tr><tr><td rowspan="1" colspan="1">
              <bold>III</bold>
            </td><td rowspan="1" colspan="1">♂</td><td rowspan="1" colspan="1">2-2-1</td><td rowspan="1" colspan="1">2-0-0</td><td rowspan="1" colspan="1">1-2-2-3p</td><td rowspan="1" colspan="1">(1+1p)-3-2-0</td></tr><tr><td rowspan="1" colspan="1"/><td rowspan="1" colspan="1">♀</td><td rowspan="1" colspan="1">-</td><td rowspan="1" colspan="1">-</td><td rowspan="1" colspan="1">-</td><td rowspan="1" colspan="1">-</td></tr><tr><td rowspan="1" colspan="1">
              <bold>IV</bold>
            </td><td rowspan="1" colspan="1">♂</td><td rowspan="1" colspan="1">2-2-1</td><td rowspan="1" colspan="1">2-0-0</td><td rowspan="1" colspan="1">2-2-2-3p</td><td rowspan="1" colspan="1">3p-2-3-0</td></tr><tr><td rowspan="1" colspan="1"/><td rowspan="1" colspan="1">♀</td><td rowspan="1" colspan="1">-</td><td rowspan="1" colspan="1">-</td><td rowspan="1" colspan="1">-</td><td rowspan="1" colspan="1">-</td></tr></tbody></table></table-wrap><fig id="F12946510" position="float" orientation="portrait"><object-id xmlns:xlink="http://www.w3.org/1999/xlink" content-type="arpha" xlink:type="simple">EBBD36A4-3A57-5884-8AC6-E5921E8BD6EF</object-id><object-id xmlns:xlink="http://www.w3.org/1999/xlink" content-type="doi" xlink:type="simple">10.3897/BDJ.13.e157512.figure10</object-id><label>Figure 2.</label><caption><p>Male palp of <italic><tp:taxon-name><tp:taxon-name-part taxon-name-part-type="genus" reg="Hellamalthonica">Hellamalthonica</tp:taxon-name-part><tp:taxon-name-part taxon-name-part-type="species" reg="kazdagensis">kazdagensis</tp:taxon-name-part></tp:taxon-name></italic> sp. nov. <bold>A–B</bold> retrolateral view; <bold>C</bold> prolateral view; <bold>D</bold> dorsal view. Scale bars: 0.1 mm.</p></caption><graphic xmlns:xlink="http://www.w3.org/1999/xlink" xlink:href="bdj-13-e157512-g002.png" position="float" id="oo_1366428.png" orientation="portrait" xlink:type="simple"><uri content-type="original_file" xlink:type="simple">https://binary.pensoft.net/fig/1366428</uri></graphic></fig><fig id="F12946512" position="float" orientation="portrait"><object-id xmlns:xlink="http://www.w3.org/1999/xlink" content-type="arpha" xlink:type="simple">E710A6FD-484D-50A7-BA5E-5E5D5E8CF3E8</object-id><object-id xmlns:xlink="http://www.w3.org/1999/xlink" content-type="doi" xlink:type="simple">10.3897/BDJ.13.e157512.figure8</object-id><label>Figure 3.</label><caption><p>Male palp of <italic><tp:taxon-name><tp:taxon-name-part taxon-name-part-type="genus" reg="Hellamalthonica">Hellamalthonica</tp:taxon-name-part><tp:taxon-name-part taxon-name-part-type="species" reg="kazdagensis">kazdagensis</tp:taxon-name-part></tp:taxon-name></italic> sp. nov. <bold>A–C</bold> ventral view. Scale bars: 0.1 mm.</p><p>Abbreviations: <italic>C</italic> – conductor, <italic>E</italic> – embolus, <italic>Eb</italic> – base of the embolus, <italic>Ta</italic> – tegular apophysis.</p></caption><graphic xmlns:xlink="http://www.w3.org/1999/xlink" xlink:href="bdj-13-e157512-g003.jpg" position="float" id="oo_1366423.jpg" orientation="portrait" xlink:type="simple"><uri content-type="original_file" xlink:type="simple">https://binary.pensoft.net/fig/1366423</uri></graphic></fig><fig id="F12946514" position="float" orientation="portrait"><object-id xmlns:xlink="http://www.w3.org/1999/xlink" content-type="arpha" xlink:type="simple">69A88606-E13D-5AE2-87D5-968B75293A1B</object-id><object-id xmlns:xlink="http://www.w3.org/1999/xlink" content-type="doi" xlink:type="simple">10.3897/BDJ.13.e157512.figure1</object-id><label>Figure 4.</label><caption><p>Male palpal tibia of <italic><tp:taxon-name><tp:taxon-name-part taxon-name-part-type="genus" reg="Hellamalthonica">Hellamalthonica</tp:taxon-name-part><tp:taxon-name-part taxon-name-part-type="species" reg="kazdagensis">kazdagensis</tp:taxon-name-part></tp:taxon-name></italic> sp. nov. <bold>A–B</bold> retrolateral view; <bold>C</bold> ventral view; <bold>D</bold> dorsal view. Scale bar: 0.1 mm.</p></caption><graphic xmlns:xlink="http://www.w3.org/1999/xlink" xlink:href="bdj-13-e157512-g004.jpg" position="float" id="oo_1366426.jpg" orientation="portrait" xlink:type="simple"><uri content-type="original_file" xlink:type="simple">https://binary.pensoft.net/fig/1366426</uri></graphic></fig><fig id="F12946516" position="float" orientation="portrait"><object-id xmlns:xlink="http://www.w3.org/1999/xlink" content-type="arpha" xlink:type="simple">9F9A7596-A7BE-5512-88FF-DB8111C3AA04</object-id><object-id xmlns:xlink="http://www.w3.org/1999/xlink" content-type="doi" xlink:type="simple">10.3897/BDJ.13.e157512.figure5</object-id><label>Figure 5.</label><caption><p>SEM micrographs of the male palp of <italic><tp:taxon-name><tp:taxon-name-part taxon-name-part-type="genus" reg="Hellamalthonica">Hellamalthonica</tp:taxon-name-part><tp:taxon-name-part taxon-name-part-type="species" reg="kazdagensis">kazdagensis</tp:taxon-name-part></tp:taxon-name></italic> sp. nov. <bold>A–B</bold> ventral view; <bold>C</bold> tibia, ventral view.</p></caption><graphic xmlns:xlink="http://www.w3.org/1999/xlink" xlink:href="bdj-13-e157512-g005.jpg" position="float" id="oo_1318826.jpg" orientation="portrait" xlink:type="simple"><uri content-type="original_file" xlink:type="simple">https://binary.pensoft.net/fig/1318826</uri></graphic></fig><fig id="F12946518" position="float" orientation="portrait"><object-id xmlns:xlink="http://www.w3.org/1999/xlink" content-type="arpha" xlink:type="simple">E264CF28-7F50-5475-8A3E-CB428BA1AD8D</object-id><object-id xmlns:xlink="http://www.w3.org/1999/xlink" content-type="doi" xlink:type="simple">10.3897/BDJ.13.e157512.figure10</object-id><label>Figure 6.</label><caption><p>SEM micrographs of the male palp of <italic><tp:taxon-name><tp:taxon-name-part taxon-name-part-type="genus" reg="Hellamalthonica">Hellamalthonica</tp:taxon-name-part><tp:taxon-name-part taxon-name-part-type="species" reg="kazdagensis">kazdagensis</tp:taxon-name-part></tp:taxon-name></italic> sp. nov. <bold>A, C</bold> retrolateral view; <bold>B</bold> palpal tibia, retrolateral view.</p></caption><graphic xmlns:xlink="http://www.w3.org/1999/xlink" xlink:href="bdj-13-e157512-g006.jpg" position="float" id="oo_1318827.jpg" orientation="portrait" xlink:type="simple"><uri content-type="original_file" xlink:type="simple">https://binary.pensoft.net/fig/1318827</uri></graphic></fig><fig id="F12946520" position="float" orientation="portrait"><object-id xmlns:xlink="http://www.w3.org/1999/xlink" content-type="arpha" xlink:type="simple">F8A5AA44-6988-51BB-BDF6-F2ED17D7623E</object-id><object-id xmlns:xlink="http://www.w3.org/1999/xlink" content-type="doi" xlink:type="simple">10.3897/BDJ.13.e157512.figure8</object-id><label>Figure 7.</label><caption><p>Paratype male palp and expanded bulb of <italic><tp:taxon-name><tp:taxon-name-part taxon-name-part-type="genus" reg="Hellamalthonica">Hellamalthonica</tp:taxon-name-part><tp:taxon-name-part taxon-name-part-type="species" reg="kazdagensis">kazdagensis</tp:taxon-name-part></tp:taxon-name></italic> sp. nov. <bold>A–B</bold> full palp, retrolateral view; <bold>C–D</bold> expanded bulbus, postero-ventral view; <bold>E</bold> expanded bulbus, retrolateral view. Scale bars: 0.1 mm.</p></caption><graphic xmlns:xlink="http://www.w3.org/1999/xlink" xlink:href="bdj-13-e157512-g007.jpg" position="float" id="oo_1366448.jpg" orientation="portrait" xlink:type="simple"><uri content-type="original_file" xlink:type="simple">https://binary.pensoft.net/fig/1366448</uri></graphic></fig><fig id="F12955028" position="float" orientation="portrait"><object-id xmlns:xlink="http://www.w3.org/1999/xlink" content-type="arpha" xlink:type="simple">C55890A4-D65D-57CB-B30B-CA8F2FB2A7BC</object-id><object-id xmlns:xlink="http://www.w3.org/1999/xlink" content-type="doi" xlink:type="simple">10.3897/BDJ.13.e157512.figure1</object-id><label>Figure 8.</label><caption><p>Epigyne of <italic><tp:taxon-name><tp:taxon-name-part taxon-name-part-type="genus" reg="Hellamalthonica">Hellamalthonica</tp:taxon-name-part><tp:taxon-name-part taxon-name-part-type="species" reg="kazdagensis">kazdagensis</tp:taxon-name-part></tp:taxon-name></italic> sp. nov. <bold>A</bold> intact epigyne, ventral view; <bold>B</bold> macerated epigyne, ventral view; <bold>C</bold> vulva, anterior view. Scale bars: 0.1 mm.</p><p>Abbreviations: Cd – copulatory duct, Co – copulatory opening, Et – epigynal teeth, Fd – fertilisation duct , Pr – primary receptacle, Sr – secondary receptacle.</p></caption><graphic xmlns:xlink="http://www.w3.org/1999/xlink" xlink:href="bdj-13-e157512-g008.jpg" position="float" id="oo_1366385.jpg" orientation="portrait" xlink:type="simple"><uri content-type="original_file" xlink:type="simple">https://binary.pensoft.net/fig/1366385</uri></graphic></fig><fig id="F12946524" position="float" orientation="portrait"><object-id xmlns:xlink="http://www.w3.org/1999/xlink" content-type="arpha" xlink:type="simple">B2019D0B-D412-58F3-A167-95EB904E8A5B</object-id><object-id xmlns:xlink="http://www.w3.org/1999/xlink" content-type="doi" xlink:type="simple">10.3897/BDJ.13.e157512.figure11</object-id><label>Figure 10.</label><caption><p>Habitats of <italic><tp:taxon-name><tp:taxon-name-part taxon-name-part-type="genus" reg="Hellamalthonica">Hellamalthonica</tp:taxon-name-part><tp:taxon-name-part taxon-name-part-type="species" reg="kazdagensis">kazdagensis</tp:taxon-name-part></tp:taxon-name></italic> sp. nov. in Mount Kaz Dağı, Balıkesir Province, Turkiye (Photo by E. A. Yağmur).</p></caption><graphic xmlns:xlink="http://www.w3.org/1999/xlink" xlink:href="bdj-13-e157512-g010.jpg" position="float" id="oo_1317194.jpg" orientation="portrait" xlink:type="simple"><uri content-type="original_file" xlink:type="simple">https://binary.pensoft.net/fig/1317194</uri></graphic></fig><fig id="F12946526" position="float" orientation="portrait"><object-id xmlns:xlink="http://www.w3.org/1999/xlink" content-type="arpha" xlink:type="simple">6BB4A148-2B42-5E42-8E2F-5CECB14B921A</object-id><object-id xmlns:xlink="http://www.w3.org/1999/xlink" content-type="doi" xlink:type="simple">10.3897/BDJ.13.e157512.figure3</object-id><label>Figure 11.</label><caption><p>Distribution map of <italic><tp:taxon-name><tp:taxon-name-part taxon-name-part-type="genus" reg="Hellamalthonica">Hellamalthonica</tp:taxon-name-part></tp:taxon-name></italic> species.</p></caption><graphic xmlns:xlink="http://www.w3.org/1999/xlink" xlink:href="bdj-13-e157512-g011.jpg" position="float" id="oo_1371853.jpg" orientation="portrait" xlink:type="simple"><uri content-type="original_file" xlink:type="simple">https://binary.pensoft.net/fig/1371853</uri></graphic></fig><fig id="F12955275" position="float" orientation="portrait"><object-id xmlns:xlink="http://www.w3.org/1999/xlink" content-type="arpha" xlink:type="simple">9D537AA4-8A5B-537F-8131-5D6CACC23061</object-id><object-id xmlns:xlink="http://www.w3.org/1999/xlink" content-type="doi" xlink:type="simple">10.3897/BDJ.13.e157512.figure5</object-id><label>Figure 9.</label><caption><p>Epigyne of <italic><tp:taxon-name><tp:taxon-name-part taxon-name-part-type="genus" reg="Hellamalthonica">Hellamalthonica</tp:taxon-name-part><tp:taxon-name-part taxon-name-part-type="species" reg="paraschiae">paraschiae</tp:taxon-name-part></tp:taxon-name></italic> (Brignoli, 1984) (holotype). <bold>A</bold> macerated epigyne, ventral view; <bold>B</bold> macerated epigyne, ventral view; <bold>C</bold> vulva, dorsal view. Scale bars: 0.1 mm.</p></caption><graphic xmlns:xlink="http://www.w3.org/1999/xlink" xlink:href="bdj-13-e157512-g009.jpg" position="float" id="oo_1319626.jpg" orientation="portrait" xlink:type="simple"><uri content-type="original_file" xlink:type="simple">https://binary.pensoft.net/fig/1319626</uri></graphic></fig></tp:treatment-sec><ref-list><ref id="B12944570"><element-citation xmlns:xlink="http://www.w3.org/1999/xlink" publication-type="article" xlink:type="simple"><person-group person-group-type="author"><name name-style="western"><surname>Bosmans</surname><given-names>Robert</given-names></name></person-group><year>2023</year><article-title>New or rare spiders from Crete (<tp:taxon-name><tp:taxon-name-part taxon-name-part-type="order">Araneae</tp:taxon-name-part></tp:taxon-name>: <tp:taxon-name><tp:taxon-name-part taxon-name-part-type="family">Agelenidae</tp:taxon-name-part></tp:taxon-name>, <tp:taxon-name><tp:taxon-name-part taxon-name-part-type="family">Dysderidae</tp:taxon-name-part></tp:taxon-name>, <tp:taxon-name><tp:taxon-name-part taxon-name-part-type="family">Liocranidae</tp:taxon-name-part></tp:taxon-name>, <tp:taxon-name><tp:taxon-name-part taxon-name-part-type="family">Salticidae</tp:taxon-name-part></tp:taxon-name>), with the description of a new genus in the <tp:taxon-name><tp:taxon-name-part taxon-name-part-type="family">Agelenidae</tp:taxon-name-part></tp:taxon-name></article-title><source>Journal of the Belgian Arachnological Society</source><volume>38</volume><issue>1</issue><fpage>17</fpage><lpage>38</lpage></element-citation></ref></ref-list></tp:taxon-treatment>
